# Supplementary material for: Experiments and Calculation on New N,N-bis-Tetrahydroacridines
Source: Molecules. 2024 Aug 28;29(17):4082. doi: 10.3390/molecules29174082 (PMC11396808; doi:10.3390/molecules29174082)
Supplement: Supplementary file 1 [file molecules-29-04082-s001.zip]

Archive with 1 entries (1 files):
- molecules-3087187-supplementary.pdf
